# Supplementary material for: Anticancer Effect of PtIIPHENSS, PtII5MESS, PtII56MESS and Their Platinum(IV)-Dihydroxy Derivatives against Triple-Negative Breast Cancer and Cisplatin-Resistant Colorectal Cancer
Source: Cancers (Basel). 2024 Jul 15;16(14):2544. doi: 10.3390/cancers16142544 (PMC11274883; doi:10.3390/cancers16142544)
Supplement: Supplementary file 1 [file cancers-16-02544-s001.zip]

Archive with 1 entries (1 files):
- cancers-3060979-supplementary.pdf
